# Supplementary material for: Genome Analysis of a Marine Bacterium Halomonas sp. and Its Role in Nitrate Reduction under the Influence of Photoelectrons
Source: Microorganisms. 2020 Oct 5;8(10):1529. doi: 10.3390/microorganisms8101529 (PMC7650824; doi:10.3390/microorganisms8101529)
Supplement: Supplementary file 1 [file microorganisms-08-01529-s001.zip]

Archive with 2 entries (2 files):
- Table S1-3.xlsx
- supporting information.docx
